# Supplementary material for: Upgrading Data Sharing Policies to Maximize Utility and Impact in Genetics and Genomics Research
Source: Adv Genet (Hoboken). 2024 Dec 27;5(4):2400055. doi: 10.1002/ggn2.202400055 (PMC11672304; doi:10.1002/ggn2.202400055)
Supplement: Supplementary file 1 — Supporting Information [file GGN2-5-2400055-s001.xlsx]

## Sheet: Export
Table S1. Wiley Journals with "Mandates Data Sharing" Policy as of November 2024
JOURNAL TITLE	REVENUE MODEL	HOMEPAGE
Acta Crystallographica Section A: Foundations and Advances	Hybrid Model	https://onlinelibrary.wiley.com/journal/S20532733
Acta Crystallographica Section B: Structural Science, Crystal Engineering and Materials	Hybrid Model	https://onlinelibrary.wiley.com/journal/S20525192
Acta Crystallographica Section C: Structural Chemistry	Hybrid Model	https://onlinelibrary.wiley.com/journal/S20532296
Acta Crystallographica Section D: Structural Biology	Hybrid Model	https://onlinelibrary.wiley.com/journal/S20597983
Acta Crystallographica Section F Structural Biology Communications	Hybrid Model	https://onlinelibrary.wiley.com/journal/S2053230X
Aging Cell	OA	https://onlinelibrary.wiley.com/journal/14749726
Agribusiness	Hybrid Model	https://onlinelibrary.wiley.com/journal/15206297
Agricultural and Forest Entomology	Hybrid Model	https://onlinelibrary.wiley.com/journal/14619563
AGU Advances	OA	https://onlinelibrary.wiley.com/journal/2576604X
American Journal of Political Science	Hybrid Model	https://onlinelibrary.wiley.com/journal/15405907
Animal Genetics	Hybrid Model	https://onlinelibrary.wiley.com/journal/13652052
Annals of Human Genetics	Hybrid Model	https://onlinelibrary.wiley.com/journal/14691809
Applied Vegetation Science	Hybrid Model	https://onlinelibrary.wiley.com/journal/1654109X
Archaeometry	Hybrid Model	https://onlinelibrary.wiley.com/journal/14754754
Biotropica	Hybrid Model	https://onlinelibrary.wiley.com/journal/17447429
Cancer Communications	OA	https://onlinelibrary.wiley.com/journal/25233548
Chemical Biology & Drug Design	Hybrid Model	https://onlinelibrary.wiley.com/journal/17470285
Diversity & Inclusion Research	OA	https://onlinelibrary.wiley.com/journal/2835236X
Diversity and Distributions	OA	https://onlinelibrary.wiley.com/journal/14724642
Earth and Space Science	OA	https://agupubs.onlinelibrary.wiley.com/journal/23335084
Earth's Future	OA	https://agupubs.onlinelibrary.wiley.com/journal/23284277
Ecography	OA	https://onlinelibrary.wiley.com/journal/16000587
Ecological Entomology	Hybrid Model	https://onlinelibrary.wiley.com/journal/13652311
Ecology and Evolution	OA	https://onlinelibrary.wiley.com/journal/20457758
Ecology Letters	Hybrid Model	https://onlinelibrary.wiley.com/journal/14610248
Environmental Microbiology	Hybrid Model	https://onlinelibrary.wiley.com/journal/14622920
Ethology	Hybrid Model	https://onlinelibrary.wiley.com/journal/14390310
Expert Systems	Hybrid Model	https://onlinelibrary.wiley.com/journal/14680394
GCB Bioenergy	OA	https://onlinelibrary.wiley.com/journal/17571707
Geochemistry, Geophysics, Geosystems	OA	https://agupubs.onlinelibrary.wiley.com/journal/15252027
GeoHealth	OA	https://agupubs.onlinelibrary.wiley.com/journal/24711403
Geophysical Research Letters	OA	https://agupubs.onlinelibrary.wiley.com/journal/19448007
Global Biogeochemical Cycles	Hybrid Model	https://agupubs.onlinelibrary.wiley.com/journal/19449224
Global Change Biology	Hybrid Model	https://onlinelibrary.wiley.com/journal/13652486
Global Ecology and Biogeography	Hybrid Model	https://onlinelibrary.wiley.com/journal/14668238
Insect Conservation and Diversity	Hybrid Model	https://onlinelibrary.wiley.com/journal/17524598
Insect Molecular Biology	Hybrid Model	https://onlinelibrary.wiley.com/journal/13652583
International Economic Review	Hybrid Model	https://onlinelibrary.wiley.com/journal/14682354
Journal of Advances in Modeling Earth Systems	OA	https://agupubs.onlinelibrary.wiley.com/journal/19422466
Journal of Animal Ecology	Hybrid Model	https://besjournals.onlinelibrary.wiley.com/journal/13652656
Journal of Applied Crystallography	Hybrid Model	https://onlinelibrary.wiley.com/journal/S16005767
Journal of Applied Econometrics	Hybrid Model	https://onlinelibrary.wiley.com/journal/10991255
Journal of Applied Entomology	Hybrid Model	https://onlinelibrary.wiley.com/journal/14390418
Journal of Avian Biology	OA	https://onlinelibrary.wiley.com/journal/1600048X
Journal of Biogeography	Hybrid Model	https://onlinelibrary.wiley.com/journal/13652699
Journal of Genetic Counseling	Hybrid Model	https://onlinelibrary.wiley.com/journal/15733599
Journal of Geophysical Research: Atmospheres	Hybrid Model	https://agupubs.onlinelibrary.wiley.com/journal/21698996
Journal of Geophysical Research: Biogeosciences	Hybrid Model	https://agupubs.onlinelibrary.wiley.com/journal/21698961
Journal of Geophysical Research: Earth Surface	Hybrid Model	https://agupubs.onlinelibrary.wiley.com/journal/21699011
Journal of Geophysical Research: Oceans	Hybrid Model	https://agupubs.onlinelibrary.wiley.com/journal/21699291
Journal of Geophysical Research: Planets	Hybrid Model	https://agupubs.onlinelibrary.wiley.com/journal/21699100
Journal of Geophysical Research: Solid Earth	Hybrid Model	https://agupubs.onlinelibrary.wiley.com/journal/21699356
Journal of Geophysical Research: Space Physics	Hybrid Model	https://agupubs.onlinelibrary.wiley.com/journal/21699402
Journal of Morphology	Hybrid Model	https://onlinelibrary.wiley.com/journal/10974687
Journal of Policy Analysis and Management	Hybrid Model	https://onlinelibrary.wiley.com/journal/15206688
Journal of Synchrotron Radiation	OA	https://onlinelibrary.wiley.com/journal/S16005775
Journal of Systematics and Evolution	Hybrid Model	https://onlinelibrary.wiley.com/journal/17596831
Journal of the Agricultural and Applied Economics Association	OA	https://onlinelibrary.wiley.com/journal/27692485
Journal of Vegetation Science	Hybrid Model	https://onlinelibrary.wiley.com/journal/16541103
Limnology and Oceanography Letters	OA	https://aslopubs.onlinelibrary.wiley.com/journal/23782242
Medical and Veterinary Entomology	Hybrid Model	https://onlinelibrary.wiley.com/journal/13652915
Methods in Ecology and Evolution	OA	https://besjournals.onlinelibrary.wiley.com/journal/2041210X
MicrobiologyOpen	OA	https://onlinelibrary.wiley.com/journal/20458827
Molecular Microbiology	Hybrid Model	https://onlinelibrary.wiley.com/journal/13652958
New Phytologist	Hybrid Model	https://nph.onlinelibrary.wiley.com/journal/14698137
Nordic Journal of Botany	Hybrid Model	https://onlinelibrary.wiley.com/journal/17561051
Oikos	Hybrid Model	https://onlinelibrary.wiley.com/journal/16000706
Pain Practice	Hybrid Model	https://onlinelibrary.wiley.com/journal/15332500
Paleoceanography and Paleoclimatology	Hybrid Model	https://agupubs.onlinelibrary.wiley.com/journal/19449186
Perspectives of Earth and Space Scientists	OA	https://onlinelibrary.wiley.com/journal/26376989
Physiologia Plantarum	Hybrid Model	https://onlinelibrary.wiley.com/journal/13993054
Physiological Entomology	Hybrid Model	https://onlinelibrary.wiley.com/journal/13653032
Plant Biotechnology Journal	OA	https://onlinelibrary.wiley.com/journal/14677652
Plant-Environment Interactions	OA	https://onlinelibrary.wiley.com/journal/25756265
Plants, People, Planet	OA	https://nph.onlinelibrary.wiley.com/journal/25722611
Radio Science	Hybrid Model	https://agupubs.onlinelibrary.wiley.com/journal/1944799X
Review of Income and Wealth	Hybrid Model	https://onlinelibrary.wiley.com/journal/14754991
Reviews of Geophysics	Hybrid Model	https://agupubs.onlinelibrary.wiley.com/journal/19449208
Software: Practice and Experience	Hybrid Model	https://onlinelibrary.wiley.com/journal/1097024X
Space Weather	OA	https://agupubs.onlinelibrary.wiley.com/journal/15427390
Systematic Entomology	Hybrid Model	https://onlinelibrary.wiley.com/journal/13653113
Teaching Theology & Religion	Hybrid Model	https://onlinelibrary.wiley.com/journal/14679647
Tectonics	Hybrid Model	https://agupubs.onlinelibrary.wiley.com/journal/19449194
The Plant Journal	Hybrid Model	https://onlinelibrary.wiley.com/journal/1365313X
Water Resources Research	OA	https://agupubs.onlinelibrary.wiley.com/journal/19447973
Wildlife Biology	OA	https://onlinelibrary.wiley.com/journal/1903220X
Wildlife Letters	OA	https://onlinelibrary.wiley.com/journal/28325869
Wound Repair and Regeneration	Hybrid Model	https://onlinelibrary.wiley.com/journal/1524475X
Applied filters: DATA POLICY is Mandates
